# Supplementary material for: Licofelone, a Dual COX/LOX Inhibitor, Ameliorates Paclitaxel-Induced Mechanical Allodynia in Rats in a Cannabinoid Receptor-Dependent Manner
Source: Biomedicines. 2024 Jul 11;12(7):1545. doi: 10.3390/biomedicines12071545 (PMC11274467; doi:10.3390/biomedicines12071545)
Supplement: Supplementary file 1 [file biomedicines-12-01545-s001.zip]

Archive with 1 entries (1 files):
- biomedicines-3027463-supplementary.pdf
